# Supplementary material for: Exploring the role of ATP-binding cassette transporters in tomato (Solanum lycopersicum) under cadmium stress through genome-wide and transcriptomic analysis
Source: Front Plant Sci. 2025 Mar 18;16:1536178. doi: 10.3389/fpls.2025.1536178 (PMC11958947; doi:10.3389/fpls.2025.1536178)
Supplement: Supplementary Table 1 — Details of Primers designed for selected genes [file Table1.xlsx]

## Sheet: Sheet1
Table S1. List of primers used in this study
	Genes	Forward primer	Reverse primer
1	Solyc03g007690.1	CTGCTGGAACTTCGCCTACAA	CCTCGCCGGATCTTTCTTGT
2	Solyc04G010200.1	GTCGGAGATGATGTCACCGG	TCGACATGTGTGGTGACTGG
3	Solyc04G070970.4	GTTGCACTGAAGGGAGTGGAG	CCTGGACCTAGTGTTGCCTG
4	Solyc05G053610.2	ATGCCCCGAGAGAAAAGGTG	GTGTTGGCCGGAAGGAAAAC
5	Solyc05G056470.1	GGTCCAAGTGGTGCTGGAAA	TGCTATGATGGGATCGTGCG
6	Solyc06G036240.2	TGCAGAAACTTGTGTTGGCG	TTTCTCGGGAAGAGTTGGGC
7	Solyc06G075020.3	TGGGAATGCAGCTCCTCAAG	GACCCCATGCTAGCAAGGTT
8	Solyc07G063400.3	GTATAGTGTTCCCCGGCGAG	GGCTCGTTCCTTCTCCAACA
9	Solyc08G067610.3	CTGCCAATCCTTCATGGGGT	TCTTCACCAAGCTTCCGTCC
10	Solyc08G067620.2	GGGCAGGAGGCTAATGTTGT	GATGCACTTCGCCGAACATC
11	Actin	TGTCCCTATTTACGAGGGTTATGC	AGTTAAATCACGACCAGCAAGAT
