# Supplementary material for: Exploring the role of ATP-binding cassette transporters in tomato (Solanum lycopersicum) under cadmium stress through genome-wide and transcriptomic analysis
Source: Front Plant Sci. 2025 Mar 18;16:1536178. doi: 10.3389/fpls.2025.1536178 (PMC11958947; doi:10.3389/fpls.2025.1536178)
Supplement: Supplementary Table 2 — Different characteristic features of SlABCs. [file Table2.xlsx]

## Sheet: Sheet1
S. No	Accession ID	Chromosome No	Chromosome Localization		Length (bp)	Predicted protein length (aa)	Predicted mol. weight (kDa)	Predicted pI	Sub-Cellular Location	Exons	Introns	Motifs
			Start	End
1	Solyc00g164680.1	0	17843143	17845746	2604	490	55.32	6.37	Pl, V,	6	5	1
2	Solyc00g233480.1	0	19698473	19699024	552	183	20.717	5.26	Pl	1	0	1
3	Solyc00g283010.1	0	20873085	20875201	2117	645	72.305	7.51	Cy, N, M	3	2	4
4	Solyc00g304030.1	0	21340396	21345343	4948	1080	119.201	10.43	Pl	2	1	3
5	Solyc01g006720.2	1	1301729	1309554	7826	724	79.993	9.01	N, ER, Ch	10	9	7
6	Solyc01g080640.2	1	79887650	79894269	6620	1498	168.558	6.4	Pl, ER, GC	10	9	7
7	Solyc01g097430.2	1	88285325	88288468	3144	838	94.826	9.36	Cy, N, Pl	4	3	7
8	Solyc01g100850.2	1	90759929	90763385	3457	328	36.767	9.18	Pl	7	6	2
9	Solyc01g101070.2	1	90921430	90931210	9781	1447	163.176	7.69	Pl	24	23	16
10	Solyc01g105400.2	1	93573230	93573957	728	117	12.648	4.31	Pl, ER	3	2	2
11	Solyc01g105450.2	1	93615869	93620183	4315	627	69.695	8.08	Cy, M	8	7	6
12	Solyc02g044000.1	2	163798	170040	6243	603	68.657	7.89	Pl	9	8	1
13	Solyc02g044050.1	2	147085	150358	3274	491	54.852	5.14	Cy, M, Ch	11	10	3
14	Solyc02g055530.2	2	2199772	2200123	352	58	6.288	6.2	Pl, V, ER	2	1	1
15	Solyc02g068180.2	2	38200587	38207677	7091	274	30.245	9.41	V, Ch, GC	11	10	2
16	Solyc02g071340.1	2	40820275	40825906	5632	1263	137.738	5.74	Cy, GC	12	11	7
17	Solyc02g071350.2	2	40831572	40837938	6367	1263	137.181	7.82	Cy, M, Ex	12	11	8
18	Solyc02g081870.2	2	45648831	45658709	9879	1401	157.46	8.51	Pl, Ch	24	23	16
19	Solyc02g087410.2	2	49854340	49860627	6288	1262	137.495	7.54	M	7	6	7
20	Solyc02g087870.2	2	50137483	50145188	7706	1249	136.165	7.72	Pl	10	9	8
21	Solyc03g005860.2	3	581458	589104	7647	1259	136.689	7.22	Pl	12	11	8
22	Solyc03g007530.2	3	2104948	2110984	6037	1467	163.738	7.04	Pl	11	10	8
23	Solyc03g007690.1	3	2213503	2215296	1794	597	66.457	9.47	Pl	1	0	7
24	Solyc03g019760.2	3	61400646	61404690	4045	710	79.464	7.16	Pl	10	9	7
25	Solyc03g026310.2	3	3742217	3752966	10750	663	73.486	9.14	Pl, V, GC	16	15	4
26	Solyc03g093650.2	3	55272930	55279358	6429	1227	134.309	7.89	Pl, V, ER	9	8	8
27	Solyc03g113040.2	3	63336012	63344282	8271	945	108.361	7.35	Pl, ER, GC	18	17	3
28	Solyc03g113060.2	3	63352312	63360138	7827	944	106.434	6.42	Pl	18	17	3
29	Solyc03g113070.2	3	63366685	63372042	5358	576	65.025	7.61	Pl, Ch	10	9	1
30	Solyc03g113080.2	3	63372062	63374060	1999	358	39.244	5.6	Ch	6	5	2
31	Solyc03g113690.1	3	63761625	63763601	1977	658	73.696	7.83	V, Cy, Ch, Ex	1	0	8
32	Solyc03g114950.2	3	64811858	64817159	5302	638	68.342	8.22	Pl. V, ER, GC	17	16	5
33	Solyc03g117540.2	3	66664896	66685423	20528	1481	165.349	7.34	Pl, ER	34	33	7
34	Solyc03g117810.2	3	66834568	66836974	2407	163	29.071	5.31	Pl	4	3	3
35	Solyc03g120980.2	3	69204694	69213842	9149	1500	170.12	8.08	Cy, N	21	20	16
36	Solyc03g122050.1	3	70042816	70046932	4117	672	74.69	7.31	Pl, V	8	7	1
37	Solyc03g122070.1	3	70047510	70049605	2096	666	73.019	9.83	Pl	2	1	5
38	Solyc04g006960.2	4	649479	653198	3720	675	76.719	9.33	Pl, ER	5	4	6
39	Solyc04g010200.1	4	3520574	3522730	2157	718	80.533	9.35	Pl, ER, GC, Cy	1	0	7
40	Solyc04g010210.1	4	3525914	3528058	2145	714	80.008	8.95	Pl, V, ER	1	0	7
41	Solyc04g010310.2	4	3631081	3639205	8125	1285	142.335	6.36	Pl, V, ER	10	9	8
42	Solyc04g015970.2	4	6513493	6539312	25820	1909	213.117	6.92	Pl, ER	40	39	4
43	Solyc04g025170.2	4	25348513	25363075	14563	1020	113.128	8.34	Pl, V, GC	13	12	5
44	Solyc04g051800.2	4	51099464	51104758	5295	695	78.754	5.89	Pl, V	9	8	4
45	Solyc04g055120.2	4	53738113	53758871	20759	1344	150.954	9.33	Pl	25	24	3
46	Solyc04g056650.2	4	54630995	54642388	11394	350	38.02	6.67	Pl	10	9	2
47	Solyc04g070970.2	4	57780450	57784609	4160	722	80.912	8.72	V, Ch, M, Ex	11	10	7
48	Solyc04g076170.1	4	61109238	61112510	3273	189	21.871	9.87	Ch, Ex	6	5	2
49	Solyc05g008350.2	5	2707862	2717543	9682	710	77.991	6.69	Cy, Pe	12	11	6
50	Solyc05g013890.1	5	7340410	7343439	3030	954	105.157	9.35	Pl,	3	2	8
51	Solyc05g014380.2	5	8239463	8243866	4404	1335	128.896	8.44	Pl, V, ER, Ch	8	7	5
52	Solyc05g014390.2	5	8243718	8245259	1542	281	31.265	5.32	Pl, V, ER, GC	4	3	4
53	Solyc05g014500.1	5	8356682	8356951	270	89	9.965	8.53	V, Cy, N, GC	1	0	1
54	Solyc05g018510.2	5	22096967	22107681	10715	1421	162.481	7.9	C, GC, Ex	24	23	16
55	Solyc05g051530.2	5	61891814	61894245	2432	530	59.596	8.33	Pl, V	8	7	5
56	Solyc05g051540.1	5	61907201	61908838	1638	130	14.325	4.33	Pl,	3	2	1
57	Solyc05g053570.2	5	63648257	63656141	7885	1410	159.51	6.44	Pl	19	18	16
58	Solyc05g053590.2	5	63657671	63665152	7482	1412	160.035	6.53	Cy, N, M	19	18	16
59	Solyc05g053600.2	5	63668524	63675423	6900	1412	159.709	7.2	Cy, N, M, Ex	19	18	16
60	Solyc05g053610.2	5	63675847	63683154	7308	1425	160.966	6.97	Pl, GC	20	19	16
61	Solyc05g054890.2	5	64692389	64695091	2703	750	83.645	8.91	Pl, ER			8
62	Solyc05g055330.2	5	65008983	65016404	7422	1478	167.538	7.86	Cy, N, Ch	20	19	16
63	Solyc05g056470.1	5	65747088	65748932	1845	614	68.894	8.21	P, V,	1	0	8
64	Solyc06g009280.1	6	3242454	3247733	5280	1289	139.27	7.47	P, V, ER	12	11	8
65	Solyc06g009290.2	6	3249411	3257702	8292	1400	151.517	8.42	Cy, Ch, Ex	14	13	8
66	Solyc06g036240.1	6	25709842	25716466	6625	640	72.145	7.97	Pl, V, GC	14	13	5
67	Solyc06g036480.1	6	26104474	26104982	509	134	15.043	6.58	pl, V	2	1	2
68	Solyc06g036490.1	6	26105128	26109587	4460	1193	133.684	8.35	Ch	9	8	7
69	Solyc06g048540.2	6	31212405	31216642	4238	312	34.017	6.62	Pl, V, ER	6	5	2
70	Solyc06g065670.2	6	41069993	41078201	8209	1408	159.809	8.34	ER, Cy, Ex	24	23	16
71	Solyc06g068600.2	6	42520765	42522075	1311	185	20.389	5.21	Pl	3	2	2
72	Solyc06g070920.2	6	43554837	43558801	3965	638	70.789	5.81	Pl, ER, N	15	14	3
73	Solyc06g070940.2	6	43560999	43566271	8007	943	105.094	8.04	Cy, N, Ch	16	15	3
74	Solyc06g070950.1	6	43566711	43574717	5426	891	100.249	7.91	Pl	18	17	3
75	Solyc06g070960.1	6	43576863	43582288	3310	926	103.907	8.23	Pl, ER, M	15	14	2
76	Solyc06g072090.1	6	44429021	44432330	3310	660	73.878	8.48	Pl, GC	10	9	7
77	Solyc06g072100.1	6	44433192	44436971	3780	715	80.596	8.32	Pl, V	9	8	7
78	Solyc06g072960.1	6	44966412	44971635	5224	1028	113.066	6.99	pl	7	6	7
79	Solyc06g074940.2	6	46443303	46447188	3886	574	64.88	5.63	Pl, Cy, N, Ch	6	5	4
80	Solyc06g074970.1	6	46466379	46473946	7568	602	66.836	8.62	Pl, V,	9	8	4
81	Solyc06g075020.2	6	46543338	46551977	8640	1094	121.213	8.22	Cy, N	14	13	5
82	Solyc06g076930.1	6	47805138	47817821	12684	1425	159.532	8.21	Pl, ER	24	23	16
83	Solyc07g008340.2	7	3121463	3128185	6723	578	64.498	7.21	Pl	13	12	4
84	Solyc07g008610.1	7	3565983	3568070	2088	695	77.756	5.15	Pl, V, ER, GC	1	0	4
85	Solyc07g018130.1	7	9223365	9228480	5116	1275	140.159	8.6	Pl, ER	6	5	7
86	Solyc07g053300.1	7	61771064	61772890	1827	608	68.414	7.99	Cy, N, Ch	1	0	8
87	Solyc07g062630.1	7	65319522	65321387	1866	621	69.055	8.33	Pl, V	1	0	7
88	Solyc07g063400.2	7	65870262	65873457	3196	613	68.336	8.19	Pl, ER	4	3	7
89	Solyc07g064120.1	7	66396207	66401762	5556	1259	137.996	8.82	Pl	7	6	8
90	Solyc07g065320.2	7	67129977	67135578	5602	1505	167.508	6.37	Pl, V, ER, GC	11	10	8
91	Solyc07g065770.2	7	67410115	67411049	935	226	25.249	6.36	Pl, V	3	2	2
92	Solyc07g065780.1	7	67411057	67413604	2548	445	51.849	9.58	Pl, Er, Cy	7	6	2
93	Solyc08g005580.2	8	438143	441206	3064	655	73.095	8.79	Cy, N, Ch	5	4	6
94	Solyc08g006880.2	8	1422494	1449145	26652	1626	182.174	5.69	Pl, Ch, M	27	26	8
95	Solyc08g067610.2	8	56616917	56623386	6470	1454	164.403	6.41	Pl, V, ER, GC	24	23	16
96	Solyc08g067620.2	8	56633138	56639683	6546	1553	164.626	7.18	Pl	24	23	16
97	Solyc08g075360.1	8	59500411	59505614	5204	606	68.279	7.76	Cy, N, M	11	10	4
98	Solyc08g075430.2	8	59564208	59567305	3098	646	72.135	8.81	Pl, ER, GC	5	4	6
99	Solyc08g076720.2.1	8	60661103	60670786	9684	1257	138.156	8.62	Pl	12	11	8
100	Solyc08g081890.2	8	64806311	64812302	5992	1479	164.891	6.53	Pl, V	11	10	9
101	Solyc08g082850.2	8	65510545	65518828	8284	715	80.122	5.66	Cy, N, Ch	18	17	4
102	Solyc09g005970.1	9	665866	668082	2217	738	82.232	9.54	Pl, V	1	0	8
103	Solyc09g008000.2	9	1473632	1485072	11441	1091	120.972	9.12	Pl, GC	14	13	5
104	Solyc09g008240.2	9	1690129	1697213	7085	1314	143.669	8.13	Pl	10	9	8
105	Solyc09g009910.2	9	3386287	3395367	9081	639	69.754	9.28	Pl, Ch	10	9	5
106	Solyc09g042280.1	9	22906120	22906736	617	111	12.6	7.61	V, Ex	3	2	2
107	Solyc09g055350.2	9	40039479	40075218	35740	725	80.372	9.76	ER,Cy, GC, Ex	20	19	5
108	Solyc09g064440.2	9	61712164	61722813	10650	1531	170.298	7.02	Pl, Er, Ch	11	10	8
109	Solyc09g066470.2	9	64889991	64893834	3844	286	32.006	6.17	Pl, ER	6	5	2
110	Solyc09g075020.2	9	66821028	66829760	8733	1513	170.151	6.72	N, Ch			8
111	Solyc09g091660.2	9	70907293	70915784	8492	1440	162.596	6.76	Pl, ER	20	19	16
112	Solyc09g091670.2	9	70922357	70929669	7313	1428	161.177	6.06	Pl			16
113	Solyc09g098410.1	9	72228564	72231344	2781	729	81.519	9.4	Pl	4	3	7
114	Solyc10g012190.1	10	4571725	4573914	2190	687	77.253	5.72	Cy, N	3	2	3
115	Solyc10g019270.1	10	12846159	12852664	6506	1219	137.005	8.05	Pl	10	9	5
116	Solyc10g019280.1	10	12857111	12857354	244	53	5.896	7.62	Ch	1	0	1
117	Solyc10g024420.1	10	14097448	14104536	7089	1477	165.874	6.69	Pl, V	12	11	8
118	Solyc11g007280.1	11	1662486	1669042	6557	1468	167.174	6.7	N, Ch, Ex	20	19	16
119	Solyc11g007290.1	11	1670938	1678525	7588	1467	166.641	7.6	Pl	20	19	16
120	Solyc11g007300.1	11	1680009	1686686	6678	1464	166.341	7.83	Pl	19	18	16
121	Solyc11g009100.1	11	3211903	3218285	6383	649	73.053	8.49	Pl, Ch	9	8	7
122	Solyc11g018680.1	11	8955424	8956296	873	290	32.94	9.63	Cy, Ch	1	0	1
123	Solyc11g018690.1	11	8960496	8964403	3908	342	37.275	8.09	Pl, V	3	2	5
124	Solyc11g065350.1	11	50785240	50791629	6390	682	76.162	9.72	Pl, V, ER	9	8	6
125	Solyc11g065360.1	11	50797155	50808014	10860	688	76.569	8.86	Pl, ER	9	8	5
126	Solyc11g065710.1	11	51264201	51266815	2615	772	87.027	7.51	Pl, V, GC	5	4	5
127	Solyc11g065720.1	11	51287332	51290071	2740	651	73.123	6.05	Pl, V, ER, GC	8	7	4
128	Solyc11g067000.1	11	52768509	52777596	9088	1463	166.401	7.28	Pl, V	20	19	16
129	Solyc11g067300.1	11	53032612	53039972	7361	1260	138.471	7.28	Cy, N	12	11	8
130	Solyc11g067310.1	11	53047417	53053742	6326	1289	141.384	6.98	Ch	12	11	8
131	Solyc11g069090.1	11	53675936	53679271	3336	601	67.103	6.18	Pl, V	5	4	4
132	Solyc11g069260.1	11	53887790	53891828	4039	260	28.456	6.1	Pl, ER, M	6	5	3
133	Solyc11g069710.1	11	54310842	54319192	8351	723	80.392	8.72	Ch, M	11	10	4
134	Solyc11g069820.1	11	54450965	54460575	9611	1093	121.147	8.51	Pl, V, ER	14	13	5
135	Solyc12g010220.1	12	3340222	3340911	690	229	25.721	9.95	Pl, V, ER, GC	1	0	2
136	Solyc12g013630.1	12	4473107	4475957	2851	628	70.222	9.3	N, Ch	4	3	6
137	Solyc12g013640.1	12	4477879	4481200	3322	630	70.121	7.54	Pl,	4	3	6
138	Solyc12g017420.1	12	6679700	6689033	9334	705	78.886	6.77	Pl, Ch, M	11	10	2
139	Solyc12g019620.1	12	10929890	10937376	7487	837	95.039	7.68	Pl, V, Ch, GC	14	13	7
140	Solyc12g019640.1	12	10938427	10941809	3383	608	68.672	8.75	Cy	9	8	10
141	Solyc12g036140.1	12	53677130	53683392	6263	485	53.999	5.42	ER, Ch, Ex	7	6	5
142	Solyc12g036150.1	12	53672454	53673812	1359	373	41.662	9.52	Cy, Ex	2	1	2
143	Solyc12g036160.1	12	53653170	53656309	3140	232	26.504	5.99	Cy, N, Ch, M	4	3	2
144	Solyc12g044810.1	12	37724517	37725368	852	165	18.701	8.26	Cy, Ch, Ex	4	3	2
145	Solyc12g044820.1	12	37714905	37720440	5536	1458	161.96	6.54	N, Ch	12	11	7
146	Solyc12g049120.1	12	37321955	37323626	1672	348	38.623	8.93	Pl	3	2	0
147	Solyc12g049130.1	12	37321565	37321888	324	107	11.843	8.83	Pl, V, GC	1	0	2
148	Solyc12g070270.1	12	29963359	29980270	16912	502	56.817	8.45	Cy, N	12	11	0
149	Solyc12g070280.1	12	29994542	29996989	2448	231	25.818	8.32	Cy, N, Ex	7	6	4
150	Solyc12g098210.1	12	65817677	65825405	7729	1425	161.083	7.27	Pl, ER	20	19	16
151	Solyc12g098840.1	12	66225809	66231290	5482	1280	138.598	6.37	V, Ch	12	11	8
152	Solyc12g098870.1	12	66247990	66253686	5697	1312	142.725	6.75	Pl	12	11	8
153	Solyc12g100180.1	12	66998256	67004798	6543	1435	162.64	8.87	Pl, V	19	18	16
154	Solyc12g100190.1	12	67006384	67012886	6503	1428	161.427	7.76	Pl, V, GC	19	18	16
